# Supplementary material for: No Evidence for Wolbachia Effects on the Thermal Preference of the Invasive Pest Liriomyza huidobrensis
Source: Insects. 2024 Oct 9;15(10):784. doi: 10.3390/insects15100784 (PMC11508833; doi:10.3390/insects15100784)
Supplement: Supplementary file 1 [file insects-15-00784-s001.zip]

Archive with 1 entries (1 files):
- insects-3182249-supplementary.xlsx
