# Supplementary material for: No Evidence for Wolbachia Effects on the Thermal Preference of the Invasive Pest Liriomyza huidobrensis
Source: Insects. 2024 Oct 9;15(10):784. doi: 10.3390/insects15100784 (PMC11508833; doi:10.3390/insects15100784)
Supplement: Supplementary file 1 [file insects-15-00784-s001.zip › insects-3182249-supplementary.xlsx]

## Sheet: Sheet1
Table S1. Thermal preference (Tp) of leaf miners infected with or without Wolbachia.
		1-day-old				3-day-old
Population		Female (♀)	Female (♀)	Male (♂)	Male (♂)	Female (♀)	Female (♀)	Male (♂)	Male (♂)
Yunnan	Repeat	Wlobachia-infected (w+)	Wlobachia-uninfected (w-)	Wlobachia-infected (w+)	Wlobachia-uninfected (w-)	Wlobachia-infected (w+)	Wlobachia-uninfected (w-)	Wlobachia-infected (w+)	Wlobachia-uninfected (w-)
	1	22	18.4	21.4	22.8	21.8	22.6	20.4	18.7
	2	17.9	16.8	22.3	18.8	21.5	23	19.3	19.8
	3	14.8	20.3	24	23.3	25.2	23.4	23.1	19.7
	4	18	16.8	20.2	20.2	21.2	23.8	23.9	27.4
	5	20.6	16.3	23.9	21.3	24.8	25	18.8	24.5
	6	16.4	17.1	21.6	21.2	24.5	22.9	14.7	23.4
	7	26.3	21	20.1	19.3	20.7	18.7	16.4	22.6
	8	22.5	21	19.3	20.7	20.1	19.3	19.4	19.6
	9	18.8	19.2	18.4	23.1	24.1	21.1	22.7	22.6
	10	21	16	18.3	19.8	17	21.9	22.3	18.1
	11	18.3	16.5	22.5	21.1	23.4	22.2	14.5	19
	12	16.8	16.2	21.5	19	19.4	22.2	24.2	17.7
	13	17.6	19.5	18.9	18.8	17.3	18.3	23.5	22.5
	14	17.6	23.6	17.8	18.7	17.5	20.6	21.4	24
	15	23.3	20.6	22.5	25.5	19.1	22.6	19.8	19.6
	16	20.7	19.1	19.4	19.1	21.9	21.1	18.1	27.6
	17	20.9	18.8	19	20.1	19.9	18.1	19.8	29.1
	18	20.4	19.7	20.6	19	21.7	27	16.9	16.1
	19	23	25	19.7	16.8	19.9	18.9	18.1	17.3
	20	17.6	19.7	17.6	18.9	18.4	27.7	25.8	22.3
	21	21	19.2	18.7	16.9	16.5	18.4	19.9	18.6
	22	25.2	21.2	23.3	17.9	19.4	19.4	29.7	17.5
	23	17.6	21.7	21.8	17.6	17.2	20.6	18.9	18.8
	24	17.6	19.6	20	17.4	19.5	20.3	17.2	17.9
	25	24.5	19.6	17	22.5	17.8	17.9	16.1	16.3
	26	18.2	19.8	19.3	24	24.9	22.6	17	15.1
	27	24.2	21.7	17.8	19	20.1	14.9	17.6	23.7
	28	22.6	20.1	17.8	19.9	18.8	20.5	16.9	12.7
	29	21.1	21.8	18.3	20.9	17.6	17.4	17.5	24.2
	30	18.9	19.6	20.4	21.6	17.6	14.4	16.6	17.1
	31	18.4	20	19.3	25.1	21.8	14.4	17.2	23.1
	32	17.3	27.5	17.5	22.8	17	16.8	21.5	17.7
	33	18.4	19.5	24.7	18.7	15.9	25.8	17.2	17.8
	34	19.8	21.3	17.5	20.6	15.8	13	22.8	21.8
	35	23.2	21.8	19.2	19.2	17.1	15.7	28.6	18.9
	36	17.1	21.4	18.5	19.2	27.3	21	17	15
	37	19.9	19.9	17.9	18.8	18.3	24.7	27.9	16.4
	38	16.7	24.3	18.6	20.5	19.2	21.2	28.8	21.1
	39	18.2	20.8	20.2	21.6	17.2	25.4	17	22.1
	40	17.6	20.7	18.9	19.9	16.8	18.7	17.6	16.3
	41	18.8	18.6	20.8	26.2	18.5	15.4	23	18.1
	42	18.5	25	17.8	31.2	21.2	21.4	19.6	18.1
	43	25.3	24.2	18	18.9	15.7	20.4	17	15.7
	44	18.5	20	18.8	18.5	19.9	16.1	23.9	14.7
	45	25.1	20.1	19.7	21.5	21	19	23.6	17.8
	46	18.3	24.9	23.2	19.2	16.9	18	21.6	16.3
	47	21.5	18.6	23.2	13.9	19	21.5	19.1	21.3
	48	19	20	24.2	20.7	23.6	19.8	19.8	28.3
	49	19.4	23.4	23.3	22.2	19	20.8	18.4	21.1
	50	24.6	25.5	19.4	13.6	18.8	25.3	18.4	26.5
	51	26.6	18.5	18.5	15.1	22.7	20.6	16.5	19
	52	23.3	19.7	20.9	21.8	23.4	18.2	27.1	21.6
	53	20.3	23.8	25	16.7	18.5	15	21.5	24.5
	54	23.2	19.8	20.1	20.9	17.8	24.4	22.2	29.4
	55	18.6	22.6	18.1	20.5	19.2	17.9	25.2	27.8
	56	22.7	19.9	16.8	23.1	24.1	19.5	28.4	26.1
	57	22.7	22	21.1	24.1	17.8	16	17.6	27.9
	58	25.8	13.3	17.2	22.9	19.2	16	14	21.4
	59	17.7	14	24.1	14.2	19.1	16.1	18	22
	60	18.9	20.7	18.6	22.4	22.9	21.5	16.9	21.2
	61	17.3	14.1	19.6	18.8	18.7	14.2	15.8	21.4
	62	25.2	18.4	24.1	21.1	19.8	18.4	25.3	20.9
	63	17.5	19.1	25	14.5	18.1	20.2	13.1	20.9
	64	17.5	21	18.8	17.7	21.7	22.2	22.9	21.7
	65	24	21	19.7	17.4	16.5	18.5	27.3	18.6
	66	19.1	24.3	15.8	19	22.8	16.8	17.5	20.7
	67	19.9	20.5	18.9	20.8	24.3	24	18.1	19.1
	68	18.1	19.6	23.1	25.8	19.9	16.6	17.5	18.4
	69	22	20.2	17.1	22.1	21.8	16.8	15.7	18.4
	70	15.8	22.1	17.7	20.7	19.1	16.8	19.2	29.5
	71	20.7	22.6	22.6	25.6	18.2	13.2	20.4	17.6
	72	18.7	17.4	16.1	21.3	23.9	16.2	19.2	27.4
	73	17.9	20.7	16.6	23.5	23.6	17.1	19.3	17.6
	74	16.5	18.1	18.5	22.9	23.7	14.4	22	17
	75	16.5	20.3	16.6	23.8	19	23.1	22	17
	76	18.3	20.6	16.1	21.2	20.3	14.8	22.9	31.4
	77		24.2	18.5	27.2	24.8	11.2	23.9	23.1
	78		26	18.5	26.4	18	20.4	15.2	17.6
	79		20.6	20.3	21.2	18.4	19.6	19.6	15.1
	80		20.5	22.3	21.2	21.1		16.8	18.8
	81		20.4	22.9	22.6	18.7		20.3
	82			21.5				17.5
Xinjiang		1-day-old				3-day-old
		Female (♀)	Female (♀)	Male (♂)	Male (♂)	Female (♀)	Female (♀)	Male (♂)	Male (♂)
	Repeat	Wlobachia-infected (w+)	Wlobachia-uninfected (w-)	Wlobachia-infected (w+)	Wlobachia-uninfected (w-)	Wlobachia-infected (w+)	Wlobachia-uninfected (w-)	Wlobachia-infected (w+)	Wlobachia-uninfected (w-)
	1	17.9	16.8	20.3	27.7	19.1	17	21.4	22.6
	2	18.5	21.2	18.8	16.1	19	14.3	20.4	16.8
	3	19.3	26.5	23	21.7	19.6	15.1	18.6	21.4
	4	21.1	27	18.8	16.5	24.4	17	18.4	21
	5	21.1	18.8	19.1	16.7	18.6	21.2	19.6	19.8
	6	18.4	24.2	18.6	18.8	19	18.5	17.8	21.4
	7	17.3	19.9	24.2	20.5	16.8	15.2	19.8	18.4
	8	17.6	27.2	18.7	25	22.2	16.6	18.6	21.1
	9	18.6	18.4	16.4	25	26.1	19.7	20	17.6
	10	17.9	22.6	22.4	20.6	16.6	17.2	21.5	20.6
	11	23.5	20.6	22.2	25.1	21	18.2	18.6	18.4
	12	17.7	24.6	18.4	18.8	21.3	16.4	21.4	18.8
	13	20.2	17.8	21.2	16	21.3	24.2	16.4	22.3
	14	20.4	17.3	19	17.6	19.9	15.3	20.4	18.8
	15	24	21.2	19.8	19.2	20.5	18.4	24.5	24.4
	16	19	21	19.1	16.6	21.4	15.1	16.5	19.8
	17	20.9	17	23	24.8	21.2	18.7	28.6	21
	18	23.2	20.7	20.6	15.8	20.9	17.2	15.6	19.2
	19	22.4	18.5	21.4	17.3	19.7	19.4	18.3	20
	20	21.3	25.6	14	17.3	16.8	19.4	21.4	19.3
	21	20	27.8	16.8	22.8	20	19.6	17.5	20
	22	20.8	18.6	19.5	17.6	20	17	22.5	18.8
	23	24.1	19.1	14.8	23.4	20.4	22.8	25.1	18.3
	24	20.1	19.1	24.2	26	19.6	23.2	26.4	25
	25	23.5	22.4	24	26.1	17.6	17.8	23.4	16.4
	26	22.8	18.5	17.6	22.4	23.4	15.5	25.7	27.2
	27	23.1	18.9	20.3	27	17.3	17.7	18.6	16.6
	28	19.5	25.3	17.8	20.4	18.4	20.1	19	24
	29	17.4	19.6	18	24.7	18.8	16	24.8	22.7
	30	19.8	21.5	18.8	26.7	16.3	17.7	20.4	17.1
	31	18.9	17.3	23.5	17.3	18.3	15	24.6	17.7
	32	20.4	23.6	20.8	20.5	23	18	18.6	17.7
	33	20.9	17.1	20	23.4	15.5	21.5	29.3	22.5
	34	19.6	17.1	18.7	26.3	16.5	18.3	17.9	20.8
	35	21.4	17.3	24.7	18.6	15.8	21.2	27.6	24.6
	36	22.5	22.2	20.8	23.8	22.4	18.8	16.4	24.2
	37	21.3	22.9	19.3	25.8	15.4	18.6	16.2	20.2
	38	21.3	18.3	19.8	20.8	28.6	21.3	16.2	25.2
	39	18.8	17.6	17.2	15.8	15.4	18.4	26.5	21.4
	40	19.5	17.6	17.3	16	15.2	20.5	22.6	18.5
	41	26.6	16.7	20.8	20.7	16.4	20.2	16.3	16.2
	42	25.3	19.7	19.1	21.4	19.9	17	29.4	16.2
	43	18.1	17.1	16.3	19	17	26.6	27.6	29.6
	44	15.8	16.7	12.8	28	17	23	16.2	16.2
	45	23.9	17.7	19.1	15.4	23.5	16.2	17.3	19.6
	46	20.8	19.4	16.3	15.2	17.3	16.3	13	17.6
	47	25.3	16.4	16.9	21.9	17	16.9	19.5	16.2
	48	29.1	18.7	18.9	20	17.3	19.3	20.1	20.7
	49	21.6	17.6	22.4	21	19.5	16.4	17.8	25.7
	50	26.1	18	23.2	20.3	22.4	22.9	16.5	23.2
	51	20.4	20.4	19.3	16.2	28	16	17.4	24.9
	52	19.3	18.7	19.9	16.2	17.3	18.7	18.1	20.1
	53	15.4	18.6	22	16.2	18.8	17.6	18.9	18.6
	54	15.4	19.6	15.7	15.9	25.3	21.3	17.9	15.7
	55	19.3	15.4	21.8	21.4	24.6	22	14.5	24.9
	56	15	23.9	18	19.9	18.7	22.1	16.5	16.8
	57	26.3	15.2	25	21.3	20.4	23.2	16	13
	58	18.8	21.5	19.3	16.7	18.7	19.8	16.3	16.5
	59	22.5	21.5	21.7	16.4	18.8	19.3	16	18.7
	60	17.6	21	17.2	18.6	17.2	17	19.4	17.3
	61	20.6	21.5	19	23.2	18.8	18.4	17.9	22.4
	62	27.2	15.5	19.2	20.7	17	16.3	15.3	19.7
	63	13.4	24.4	25	24.8	18.8	22.2	21.7	20.2
	64	28.3	15.1	21.7	16.4	29.4	19.6	18.1	23.1
	65	22.6	20.3	25.1	15.3	17.4	22.3	15	18.5
	66	25	16.4	26.9	16	17.4	28.7	19.8	16.8
	67	23	22.9	18.6	21.9	23.4	26.3	17.1	18.5
	68	21.9	21.2	22	21.7	17.6	22	17.1	16.3
	69	25	22.9	18.5	18	22.8	21.3	13	17.4
	70	21.9	16.8	21.7	29.5	17.6	15.2	25.7	17.2
	71	25.2	22.8	19.1	14.2	17.2	15.5	16.2	23.1
	72	22.8	19.7	17.8	21.9	24	16.9		17
	73	26.5	24	25.5	16.3	27.3	16.2		13.2
	74	26.5	26.2	25.6	20.1	16.8	22		21.7
	75	25.2	25.6	21.3	23.8	14.7	22.8		19.9
	76	17.8	28.1	22.4	22.9	14.8	16.4		23
	77	17.8	22.9	22.6	21	25.5	23.2		14.3
	78	23.6	21	13.9	19.3	14.4	18.1		18.6
	79	24.9	14.5	13.7	22.3	18.8	17.3
	80	26.2	18.4	18.7	16.4	18.4
	81	21.6	25.5	16.8	16.9	19.8
	82	19	15.2	21	24.5	22
	83	25.5	29.4	24	23	14.4
	84	23.1	16.7	23.4	20.4	23.1
	85	20.7	18.5	14	24.7	18.7
	86	24.1	24.2	20.2	17.1	15.9
	87	23.1	27.6	23	25.1	21.5
	88	25	27.1	20.9	19	15.8
	89	24.8	19.3	22.9	21.2	19
	90	19	20	24.3	21.4	19
	91	17	24.6	23	21.2	22.2
	92	23.8	18.1	22.9	19.3	18.5
	93	15	17.5	24.8	23.2	21.5
	94	22.6	19.1	18.9	25.7	21
	95	19.4	25	15.6	17.1	21
	96	19.7	19.3	15.3	24.9	20
	97	22.4	18.8	17.7	20.9	19.7
	98	13.5	21.4	21.2	23	22.9
	99	15.5	19	22.5	27.9
	100	19	25.4		19.4
